# Supplementary material for: Precision in prediction: tailoring machine learning models for breast cancer missense variants pathogenicity prediction
Source: Brief Bioinform. 2025 Nov 20;26(6):bbaf611. doi: 10.1093/bib/bbaf611 (PMC12632190; doi:10.1093/bib/bbaf611)
Supplement: Supplementary_materials_bbaf611(1) [file supplementary_materials_bbaf611(1).zip]

Archive with 3 entries (2 files):
- Supplementary_materials_bbaf611/
- Supplementary_materials_bbaf611/Supplementary Table S8.xlsx
- Supplementary_materials_bbaf611/Supplementary.docx
