# Supplementary material for: Precision in prediction: tailoring machine learning models for breast cancer missense variants pathogenicity prediction
Source: Brief Bioinform. 2025 Nov 20;26(6):bbaf611. doi: 10.1093/bib/bbaf611 (PMC12632190; doi:10.1093/bib/bbaf611)
Supplement: Supplementary_materials_bbaf611(1) [file supplementary_materials_bbaf611(1).zip › Supplementary_materials_bbaf611/Supplementary Table S8.xlsx]

## Sheet: Sheet1
Supplementary Table S8. Variant-level predictions on the independent ClinGen dataset. Shown are Extra Trees prediction scores, predicted pathogenicity and triage labels, alongside clinical significance (CLIN_SIG) and comparative outputs from ClinPred, MetaLR, and MetaRNN. These results illustrate agreement and discordance patterns at the individual variant level, highlighting the consistency of E…
ID	Extra Trees Prediction score	Predicted pathogenicity	Triage	CLIN_SIG	ClinPred_pred	MetaLR_pred	MetaRNN_pred	MetaSVM_pred	MutationAssessor_pred	PROVEAN_pred	REVEL_rankscore	SIFT	PolyPhen
NM_000051.4:c.1073A>G	0.58	Pathogenic	High-Conf Pathogenic	Pathogenic	T	T	T	T	N	N	0.15198	tolerated	benign
NM_000051.4:c.1464G>T	1	Pathogenic	High-Conf Pathogenic	Pathogenic	D	T	D	T	M	D	0.90418	tolerated	benign
NM_000051.4:c.146C>G	0.1	Benign	High-Conf Benign	Benign	T	T	T	T	M	N	0.17154	deleterious	possibly_damaging
NM_000051.4:c.1541G>A	0.01	Benign	High-Conf Benign	Benign	T	T	T	T	M	N	0.58174	deleterious	possibly_damaging
NM_000051.4:c.2362A>C	0	Benign	High-Conf Benign	Benign	T	T	T	T	L	N	0.56616	tolerated	benign
NM_000051.4:c.2442C>A	0	Benign	High-Conf Benign	Benign	T	T	T	T	M	N	0.66310	tolerated	benign
NM_000051.4:c.2572T>C	0	Benign	High-Conf Benign	Benign	T	T	T	T	M	D	0.33596	tolerated	benign
NM_000051.4:c.2614C>T	0	Benign	High-Conf Benign	Benign	T	T	T	T	N	N	0.33596	tolerated	benign
NM_000051.4:c.3065T>G	0.96	Pathogenic	High-Conf Pathogenic	Pathogenic	D	T	D	T	M	D	0.73302	deleterious	benign
NM_000051.4:c.3118A>G	1	Pathogenic	High-Conf Pathogenic	Pathogenic	T	T	T	T	N	N	0.27472	tolerated	benign
NM_000051.4:c.3161C>G	0	Benign	High-Conf Benign	Benign	T	T	T	T	M	D	0.70526	tolerated	probably_damaging
NM_000051.4:c.320G>A	0.83	Pathogenic	High-Conf Pathogenic	Pathogenic	T	T	T	T	L	N	0.60256	tolerated	benign
NM_000051.4:c.3284G>A	0.9	Pathogenic	High-Conf Pathogenic	Pathogenic	D	T	D	T	M	N	0.52403	tolerated	benign
NM_000051.4:c.3383A>G	0	Benign	High-Conf Benign	Benign	T	T	T	T	M	N	0.49808	tolerated	benign
NM_000051.4:c.378T>A	0.3	Benign	High-Conf Pathogenic	Benign	T	T	T	T	N	N	0.41808	tolerated	benign
NM_000051.4:c.3806A>G	1	Pathogenic	High-Conf Pathogenic	Pathogenic	T	T	D	T	M	N	0.55539	tolerated	possibly_damaging
NM_000051.4:c.3848T>C	1	Pathogenic	High-Conf Pathogenic	Pathogenic	D	T	D	T	M	D	0.93084	deleterious	probably_damaging
NM_000051.4:c.3925G>A	1	Pathogenic	High-Conf Pathogenic	Pathogenic	T	T	T	T	M	N	0.22039	tolerated	benign
NM_000051.4:c.4066A>G	1	Pathogenic	High-Conf Pathogenic	Pathogenic	T	T	T	T	N	N	0.34033	tolerated	benign
NM_000051.4:c.4138C>T	0	Benign	High-Conf Benign	Benign	T	T	T	T	N	N	0.41992	tolerated	benign
NM_000051.4:c.4258C>T	0	Benign	High-Conf Benign	Benign	T	T	T	T	M	D	0.38770	tolerated	benign
NM_000051.4:c.5557G>A	0	Benign	High-Conf Benign	Benign	T	T	T	T	L	N	0.32712	tolerated	benign
NM_000051.4:c.5558A>T	1	Pathogenic	High-Conf Pathogenic	Pathogenic	T	T	T	T	M	D	0.83499	deleterious	benign
NM_000051.4:c.5693G>A	0	Benign	High-Conf Benign	Benign	T	T	T	T	L	N	0.34250	tolerated	benign
NM_000051.4:c.6047A>G	0.92	Pathogenic	High-Conf Pathogenic	Pathogenic	D	T	D	T	M	D	0.93323	deleterious	probably_damaging
NM_000051.4:c.6095G>A	1	Pathogenic	High-Conf Pathogenic	Pathogenic	D	T	D	T	M	D	0.73954	deleterious	possibly_damaging
NM_000051.4:c.6154G>A	0.76	Pathogenic	High-Conf Pathogenic	Pathogenic	T	T	D	T	M	N	0.49493	deleterious	possibly_damaging
NM_000051.4:c.6200C>A	0.98	Pathogenic	High-Conf Pathogenic	Pathogenic	D	T	D	T	M	D	0.73882	deleterious	probably_damaging
NM_000051.4:c.6235G>A	0	Benign	High-Conf Benign	Benign	T	T	T	T	N	N	0.22616	tolerated	benign
NM_000051.4:c.6679C>T	1	Pathogenic	High-Conf Pathogenic	Pathogenic	D	D	D	D	M	D	0.95495	deleterious	probably_damaging
NM_000051.4:c.6995T>C	0	Benign	High-Conf Benign	Benign	T	T	T	T	L	N	0.47059	tolerated	benign
NM_000051.4:c.7181C>T	1	Pathogenic	High-Conf Pathogenic	Pathogenic	D	D	D	D	M	D	0.96382	deleterious	probably_damaging
NM_000051.4:c.7271T>G	1	Pathogenic	High-Conf Pathogenic	Pathogenic	D	D	D	D	M	D	0.95532	deleterious	probably_damaging
NM_000051.4:c.7408T>G	0.93	Pathogenic	High-Conf Pathogenic	Pathogenic	D	D	D	D	M	D	0.95495	deleterious	probably_damaging
NM_000051.4:c.7775C>G	1	Pathogenic	High-Conf Pathogenic	Pathogenic	D	D	D	D	M	D	0.92016	deleterious	probably_damaging
NM_000051.4:c.8147T>C	1	Pathogenic	High-Conf Pathogenic	Pathogenic	D	D	D	D	M	D	0.97394	deleterious	probably_damaging
NM_000051.4:c.8293G>A	0.94	Pathogenic	High-Conf Pathogenic	Pathogenic	D	D	D	D	H	D	0.97773	deleterious	probably_damaging
NM_000051.4:c.8494C>T	1	Pathogenic	High-Conf Pathogenic	Pathogenic	D	D	D	D	H	D	0.94600	deleterious	probably_damaging
NM_000051.4:c.8546G>C	1	Pathogenic	High-Conf Pathogenic	Pathogenic	D	D	D	D	H	D	0.97925	deleterious	probably_damaging
NM_000051.4:c.8711A>G	0.99	Pathogenic	High-Conf Pathogenic	Pathogenic	D	D	D	D	H	D	0.99221	deleterious	probably_damaging
NM_000051.4:c.875C>T	0.79	Pathogenic	High-Conf Pathogenic	Pathogenic	D	T	D	D	M	D	0.91466	deleterious	probably_damaging
NM_000051.4:c.9022C>T	1	Pathogenic	High-Conf Pathogenic	Pathogenic	D	T	D	T	M	D	0.79414	deleterious	probably_damaging
NM_000051.4:c.9023G>A	1	Pathogenic	High-Conf Pathogenic	Pathogenic	D	T	D	T	M	D	0.75827	deleterious	probably_damaging
NM_000051.4:c.967A>G	0.83	Pathogenic	High-Conf Pathogenic	Pathogenic	T	T	D	T	M	N	0.65439	deleterious	possibly_damaging
NM_000059.4:c.10111A>G	0	Benign	High-Conf Benign	Benign	D	T	T	T	M	N	0.26702	tolerated	probably_damaging
NM_000059.4:c.10121C>T	0	Benign	High-Conf Benign	Benign	T	T	T	T	M	N	0.01021	deleterious	possibly_damaging
NM_000059.4:c.10195G>T	0.02	Benign	High-Conf Benign	Benign	T	T	T	T	N	N	0.18734	tolerated	benign
NM_000059.4:c.10202C>T	1	Pathogenic	High-Conf Pathogenic	Pathogenic	T	T	T	T	L	N	0.48694	deleterious	possibly_damaging
NM_000059.4:c.1022G>T	0.67	Pathogenic	High-Conf Pathogenic	Pathogenic	T	T	T	T	N	N	0.55539	tolerated	benign
NM_000059.4:c.10234A>G	0	Benign	High-Conf Benign	Benign	T	T	T	T	N	N	0.06252	tolerated	benign
NM_000059.4:c.1040A>G	0.99	Pathogenic	High-Conf Pathogenic	Pathogenic	T	T	T	T	L	N	0.50893	tolerated	benign
NM_000059.4:c.1123C>T	0.03	Benign	High-Conf Benign	Benign	T	T	T	T	L	N	0.49965	tolerated	benign
NM_000059.4:c.1151C>T	0.98	Pathogenic	High-Conf Pathogenic	Pathogenic	T	T	T	T	L	N	0.52551	deleterious	probably_damaging
NM_000059.4:c.1166C>A	0.03	Benign	High-Conf Benign	Benign	T	T	T	T	N	N	0.52254	tolerated	benign
NM_000059.4:c.1181A>C	0.97	Pathogenic	High-Conf Pathogenic	Pathogenic	T	T	T	T	L	N	0.47720	tolerated	possibly_damaging
NM_000059.4:c.122C>T	0.78	Pathogenic	High-Conf Pathogenic	Pathogenic	T	T	D	T	L	N	0.27216	tolerated	benign
NM_000059.4:c.125A>G	0.09	Benign	High-Conf Benign	Benign	T	T	T	T	L	N	0.25652	tolerated	benign
NM_000059.4:c.1354C>A	0.01	Benign	High-Conf Benign	Benign	T	T	T	T	L	N	0.52105	tolerated	benign
NM_000059.4:c.1385A>G	0.97	Pathogenic	High-Conf Pathogenic	Pathogenic	T	T	T	T	L	N	0.35107	deleterious	benign
NM_000059.4:c.1514T>C	0.99	Pathogenic	High-Conf Pathogenic	Pathogenic	T	T	T	T	L	N	0.50740	tolerated	probably_damaging
NM_000059.4:c.1538A>G	0.02	Benign	High-Conf Benign	Benign	T	T	T	T	L	N	0.46726	deleterious	benign
NM_000059.4:c.1662T>G	0.02	Benign	High-Conf Benign	Benign	T	T	D	T	L	N	0.50121	deleterious	probably_damaging
NM_000059.4:c.1675G>A	0.12	Benign	High-Conf Benign	Benign	T	T	T	T	M	N	0.24572	tolerated	benign
NM_000059.4:c.1744A>C	0.01	Benign	High-Conf Benign	Benign	T	T	T	T	L	N	0.55947	deleterious	probably_damaging
NM_000059.4:c.1763A>G	0.97	Pathogenic	High-Conf Pathogenic	Pathogenic	T	T	T	T	L	N	0.24023	deleterious	benign
NM_000059.4:c.1786G>C	0.98	Pathogenic	High-Conf Pathogenic	Pathogenic	T	T	T	T	M	N	0.50893	deleterious	probably_damaging
NM_000059.4:c.1792A>G	0.04	Benign	High-Conf Benign	Benign	T	T	T	T	L	N	0.53715	tolerated	benign
NM_000059.4:c.1796C>T	0.01	Benign	High-Conf Benign	Benign	T	T	D	T	L	N	0.38770	deleterious	benign
NM_000059.4:c.1799A>G	1	Pathogenic	High-Conf Pathogenic	Pathogenic	T	T	T	T	L	N	0.51046	tolerated	benign
NM_000059.4:c.1804G>A	0.05	Benign	High-Conf Benign	Benign	T	T	T	T	L	N	0.42175	tolerated	benign
NM_000059.4:c.1865C>T	0.97	Pathogenic	High-Conf Pathogenic	Pathogenic	T	T	T	T	M	N	0.41066	tolerated	possibly_damaging
NM_000059.4:c.1889C>T	0.05	Benign	High-Conf Benign	Benign	T	T	T	T	L	N	0.41438	deleterious	benign
NM_000059.4:c.1964C>G	0.02	Benign	High-Conf Benign	Benign	T	T	T	T	L	N	0.39353	tolerated	possibly_damaging
NM_000059.4:c.2138A>T	0.13	Benign	High-Conf Benign	Benign	T	T	T	T	M	D	0.58802	tolerated	benign
NM_000059.4:c.223G>C	0.77	Pathogenic	High-Conf Pathogenic	Pathogenic	T	T	D	T	M	N	0.64439	deleterious	probably_damaging
NM_000059.4:c.2572A>G	0.15	Benign	High-Conf Benign	Benign	T	T	T	T	N	N	0.41992	tolerated	benign
NM_000059.4:c.2680G>A	0.05	Benign	High-Conf Benign	Benign	T	T	T	T	N	N	0.17154	tolerated	benign
NM_000059.4:c.2698A>G	0.94	Pathogenic	High-Conf Pathogenic	Pathogenic	T	T	T	T	M	N	0.16833	tolerated	benign
NM_000059.4:c.2716A>G	0.95	Pathogenic	High-Conf Pathogenic	Pathogenic	T	T	T	T	L	N	0.36154	tolerated	benign
NM_000059.4:c.2755G>A	0.94	Pathogenic	High-Conf Pathogenic	Pathogenic	T	T	T	T	N	D	0.49175	tolerated	benign
NM_000059.4:c.2771A>T	0.06	Benign	High-Conf Benign	Benign	D	T	D	T	M	D	0.53858	deleterious	probably_damaging
NM_000059.4:c.2786T>C	0.05	Benign	High-Conf Benign	Benign	T	T	T	T	L	N	0.30413	deleterious	benign
NM_000059.4:c.2803G>A	0.07	Benign	High-Conf Benign	Benign	T	T	T	T	M	D	0.26442	tolerated	possibly_damaging
NM_000059.4:c.2803G>C	0.95	Pathogenic	High-Conf Pathogenic	Pathogenic	T	T	D	T	M	D	0.53571	tolerated	probably_damaging
NM_000059.4:c.2926T>A	0.06	Benign	High-Conf Benign	Benign	T	T	T	T	L	N	0.42722	tolerated	probably_damaging
NM_000059.4:c.2927C>T	0.05	Benign	High-Conf Benign	Benign	T	T	T	T	M	D	0.36154	deleterious	possibly_damaging
NM_000059.4:c.2960A>T	0.05	Benign	High-Conf Benign	Benign	T	T	T	T	M	D	0.38770	deleterious	possibly_damaging
NM_000059.4:c.2971A>G	0.04	Benign	High-Conf Benign	Benign	T	T	T	T	N	N	0.10420	tolerated	benign
NM_000059.4:c.2987T>G	0.96	Pathogenic	High-Conf Pathogenic	Pathogenic	T	T	T	T	M	D	0.43975	tolerated	benign
NM_000059.4:c.322A>C	0.83	Pathogenic	High-Conf Pathogenic	Pathogenic	T	T	T	T	N	N	0.56880	deleterious	possibly_damaging
NM_000059.4:c.3304A>T	0.06	Benign	High-Conf Benign	Benign	T	T	D	T	M	D	0.34895	deleterious	possibly_damaging
NM_000059.4:c.3445A>G	0.08	Benign	High-Conf Benign	Benign	T	T	T	T	L	N	0.65439	tolerated	benign
NM_000059.4:c.3515C>T	0.05	Benign	High-Conf Benign	Benign	T	T	T	T	M	D	0.44851	tolerated	probably_damaging
NM_000059.4:c.352C>T	0.84	Pathogenic	High-Conf Pathogenic	Pathogenic	T	T	T	T	N	N	0.64234	tolerated	benign
NM_000059.4:c.3568C>T	0.95	Pathogenic	High-Conf Pathogenic	Pathogenic	T	T	T	T	L	D	0.49015	deleterious	possibly_damaging
NM_000059.4:c.3575T>G	0.95	Pathogenic	High-Conf Pathogenic	Pathogenic	T	T	T	T	M	D	0.48209	tolerated	probably_damaging
NM_000059.4:c.3581G>A	0.04	Benign	High-Conf Benign	Benign	T	T	T	T	L	N	0.53858	tolerated	benign
NM_000059.4:c.3682A>G	0.9	Pathogenic	High-Conf Pathogenic	Pathogenic	T	T	D	T	M	D	0.74239	tolerated	benign
NM_000059.4:c.3793T>A	0.39	Benign	High-Conf Pathogenic	Benign	T	T	T	T	M	D	0.53137	tolerated	benign
NM_000059.4:c.3839A>T	0.07	Benign	High-Conf Benign	Benign	T	T	D	T	M	D	0.41992	deleterious	benign
NM_000059.4:c.3869G>A	0.06	Benign	High-Conf Benign	Benign	T	T	T	T	M	D	0.49651	tolerated	benign
NM_000059.4:c.3916G>A	0.92	Pathogenic	High-Conf Pathogenic	Pathogenic	T	T	T	T	M	N	0.28476	tolerated	benign
NM_000059.4:c.4046T>C	0.05	Benign	High-Conf Benign	Benign	T	T	D	T	M	D	0.42175	deleterious	benign
NM_000059.4:c.4061C>T	0.08	Benign	High-Conf Benign	Benign	T	T	T	T	N	N	0.50893	deleterious	benign
NM_000059.4:c.4090A>C	0.04	Benign	High-Conf Benign	Benign	T	T	T	T	M	N	0.31809	tolerated	benign
NM_000059.4:c.4094G>A	0.07	Benign	High-Conf Benign	Benign	T	T	T	T	N	N	0.16833	tolerated	benign
NM_000059.4:c.4187A>G	0.06	Benign	High-Conf Benign	Benign	T	T	T	T	N	N	0.45540	deleterious	benign
NM_000059.4:c.4241C>T	0.09	Benign	High-Conf Benign	Benign	T	T	T	T	N	N	0.11809	tolerated	benign
NM_000059.4:c.4258G>T	0.06	Benign	High-Conf Benign	Benign	T	T	T	T	M	D	0.39738	tolerated	probably_damaging
NM_000059.4:c.425G>T	0.8	Pathogenic	High-Conf Pathogenic	Pathogenic	D	T	D	T	M	N	0.42175	deleterious	probably_damaging
NM_000059.4:c.4271C>G	0.95	Pathogenic	High-Conf Pathogenic	Pathogenic	T	T	T	T	N	N	0.75894	tolerated	benign
NM_000059.4:c.4570T>G	0.09	Benign	High-Conf Benign	Benign	D	D	D	D	M	D	0.97697	deleterious	probably_damaging
NM_000059.4:c.4585G>A	0.96	Pathogenic	High-Conf Pathogenic	Pathogenic	T	D	D	D	M	D	0.97016	deleterious	probably_damaging
NM_000059.4:c.4609G>A	0.36	Benign	High-Conf Pathogenic	Benign	D	T	D	T	M	D	0.80861	deleterious	probably_damaging
NM_000059.4:c.4670C>G	0.18	Benign	High-Conf Benign	Benign	T	T	T	T	L	D	0.46052	tolerated	benign
NM_000059.4:c.467A>G	0.83	Pathogenic	High-Conf Pathogenic	Pathogenic	T	T	T	T	N	N	0.53858	deleterious	benign
NM_000059.4:c.475G>A	0.83	Pathogenic	High-Conf Pathogenic	Pathogenic	D	T	D	T	M	N	0.41623	deleterious	probably_damaging
NM_000059.4:c.4779A>C	0.08	Benign	High-Conf Benign	Benign	T	T	T	T	M	N	0.45711	tolerated	benign
NM_000059.4:c.502C>A	0.6	Pathogenic	High-Conf Pathogenic	Pathogenic	T	T	D	T	M	N	0.52254	deleterious	probably_damaging
NM_000059.4:c.5070A>C	0.93	Pathogenic	High-Conf Pathogenic	Pathogenic	T	D	T	T	M	D	0.81390	deleterious	possibly_damaging
NM_000059.4:c.5095G>A	0.08	Benign	High-Conf Benign	Benign	T	T	T	T	L	D	0.26960	tolerated	benign
NM_000059.4:c.5170A>G	0.76	Pathogenic	High-Conf Pathogenic	Pathogenic	T	T	T	T	M	N	0.23746	tolerated	benign
NM_000059.4:c.517G>C	0.76	Pathogenic	High-Conf Pathogenic	Pathogenic	D	T	D	T	M	N	0.25917	deleterious	probably_damaging
NM_000059.4:c.5312G>A	0.99	Pathogenic	High-Conf Pathogenic	Pathogenic	T	T	T	T	L	D	0.38178	tolerated	benign
NM_000059.4:c.53G>A	0.17	Benign	High-Conf Benign	Benign	T	T	T	T	L	N	0.21748	deleterious	possibly_damaging
NM_000059.4:c.5455C>T	0.07	Benign	High-Conf Benign	Benign	T	T	T	T	L	D	0.53571	tolerated	benign
NM_000059.4:c.5552T>G	0.96	Pathogenic	High-Conf Pathogenic	Pathogenic	T	T	T	T	M	D	0.66593	deleterious	possibly_damaging
NM_000059.4:c.5603A>G	0.2	Benign	High-Conf Pathogenic	Benign	D	D	D	T	M	D	0.79781	deleterious	benign
NM_000059.4:c.5634C>G	0.91	Pathogenic	High-Conf Pathogenic	Pathogenic	T	T	T	T	L	N	0.42175	deleterious	benign
NM_000059.4:c.5640T>G	0.06	Benign	High-Conf Benign	Benign	T	T	T	T	M	N	0.32263	deleterious	benign
NM_000059.4:c.5710C>G	0.1	Benign	High-Conf Benign	Benign	T	T	T	T	N	N	0.71326	tolerated	benign
NM_000059.4:c.5744C>T	0.06	Benign	High-Conf Benign	Benign	T	T	T	T	N	N	0.37980	tolerated	benign
NM_000059.4:c.5752C>T	0.97	Pathogenic	High-Conf Pathogenic	Pathogenic	T	T	T	T	L	D	0.62755	tolerated	benign
NM_000059.4:c.5753A>G	0.92	Pathogenic	High-Conf Pathogenic	Pathogenic	T	T	T	T	L	D	0.67882	tolerated	benign
NM_000059.4:c.5768A>C	0.03	Benign	High-Conf Benign	Benign	T	T	T	T	M	D	0.75488	tolerated	possibly_damaging
NM_000059.4:c.5785A>G	0.07	Benign	High-Conf Benign	Benign	T	T	T	T	L	N	0.43797	tolerated	benign
NM_000059.4:c.5879G>A	0.92	Pathogenic	High-Conf Pathogenic	Pathogenic	T	T	T	T	N	N	0.51199	tolerated	benign
NM_000059.4:c.5912C>G	0.36	Benign	High-Conf Pathogenic	Benign	T	T	D	T	M	D	0.56350	tolerated	benign
NM_000059.4:c.6100C>T	0.02	Benign	High-Conf Benign	Benign	T	T	T	T	N	D	0.45025	deleterious	possibly_damaging
NM_000059.4:c.6143A>T	0.95	Pathogenic	High-Conf Pathogenic	Pathogenic	T	T	D	T	M	D	0.31809	deleterious	probably_damaging
NM_000059.4:c.6220C>A	0.02	Benign	High-Conf Benign	Benign	T	T	T	T	L	N	0.30649	tolerated	possibly_damaging
NM_000059.4:c.6290C>T	0.93	Pathogenic	High-Conf Pathogenic	Pathogenic	T	T	D	T	L	N	0.52254	deleterious	benign
NM_000059.4:c.631G>A	0.8	Pathogenic	High-Conf Pathogenic	Pathogenic	D	T	D	T	L	N	0.45711	deleterious	possibly_damaging
NM_000059.4:c.631G>C	0.77	Pathogenic	High-Conf Pathogenic	Pathogenic	D	T	D	T	L	N	0.40501	deleterious	possibly_damaging
NM_000059.4:c.6322C>T	0	Benign	High-Conf Benign	Benign	T	T	T	T	N	N	0.54285	tolerated	benign
NM_000059.4:c.6323G>A	0.04	Benign	High-Conf Benign	Benign	T	T	T	T	N	N	0.49015	tolerated	benign
NM_000059.4:c.6338A>G	0.09	Benign	High-Conf Benign	Benign	T	T	T	T	L	N	0.28227	tolerated	benign
NM_000059.4:c.6347A>G	0.04	Benign	High-Conf Benign	Benign	T	T	T	T	L	N	0.50276	deleterious	possibly_damaging
NM_000059.4:c.6362A>G	0.19	Benign	High-Conf Benign	Benign	T	T	T	T	L	N	0.45198	deleterious	benign
NM_000059.4:c.6583G>A	0.44	Benign	High-Conf Pathogenic	Benign	T	T	T	T	L	N	0.72483	tolerated	possibly_damaging
NM_000059.4:c.6665A>G	0.97	Pathogenic	High-Conf Pathogenic	Pathogenic	T	T	D	T	N	N	0.76692	tolerated	benign
NM_000059.4:c.6748A>G	0.03	Benign	High-Conf Benign	Benign	T	T	T	T	N	N	0.54846	tolerated	benign
NM_000059.4:c.67G>T	0.79	Pathogenic	High-Conf Pathogenic	Pathogenic	D	T	D	T	M	N	0.49965	deleterious	probably_damaging
NM_000059.4:c.6935A>T	0.1	Benign	High-Conf Benign	Benign	T	D	T	D	M	N	0.96979	deleterious	probably_damaging
NM_000059.4:c.6953G>A	1	Pathogenic	High-Conf Pathogenic	Pathogenic	D	D	D	D	M	N	0.90639	deleterious	probably_damaging
NM_000059.4:c.7007G>A	1	Pathogenic	High-Conf Pathogenic	Pathogenic	D	T	D	T	L	N	0.73521	deleterious	benign
NM_000059.4:c.7007G>C	1	Pathogenic	High-Conf Pathogenic	Pathogenic	D	T	D	T	L	N	0.73156	tolerated	benign
NM_000059.4:c.7007G>T	1	Pathogenic	High-Conf Pathogenic	Pathogenic	D	T	D	T	L	N	0.71008	deleterious	benign
NM_000059.4:c.7017G>C	0	Benign	High-Conf Benign	Benign	T	T	T	T	M	N	0.44851	tolerated	benign
NM_000059.4:c.7052C>G	0.69	Pathogenic	High-Conf Pathogenic	Benign	T	T	T	T	M	N	0.71640	deleterious	benign
NM_000059.4:c.7057G>C	0.77	Pathogenic	High-Conf Pathogenic	Pathogenic	T	D	D	T	M	N	0.71247	deleterious	probably_damaging
NM_000059.4:c.7307A>T	0	Benign	High-Conf Benign	Benign	T	T	T	T	M	N	0.76494	tolerated	probably_damaging
NM_000059.4:c.7319A>G	0	Benign	High-Conf Benign	Benign	T	T	T	T	M	N	0.40311	tolerated	possibly_damaging
NM_000059.4:c.7415A>C	0.14	Benign	High-Conf Benign	Benign	T	T	T	T	M	N	0.40501	tolerated	benign
NM_000059.4:c.7469T>C	0	Benign	High-Conf Benign	Benign	T	T	T	T	N	N	0.60842	tolerated	benign
NM_000059.4:c.7504C>T	1	Pathogenic	High-Conf Pathogenic	Pathogenic	T	T	T	T	L	N	0.79414	tolerated	benign
NM_000059.4:c.7505G>A	0	Benign	High-Conf Benign	Benign	T	T	T	T	N	N	0.59779	tolerated	benign
NM_000059.4:c.7529T>C	1	Pathogenic	High-Conf Pathogenic	Pathogenic	D	D	D	D	M	N	0.96941	deleterious	probably_damaging
NM_000059.4:c.7534C>T	1	Pathogenic	High-Conf Pathogenic	Pathogenic	D	D	D	D	M	N	0.77343	deleterious	probably_damaging
NM_000059.4:c.7544C>T	1	Pathogenic	High-Conf Pathogenic	Pathogenic	T	D	T	D	M	N	0.82371	deleterious	probably_damaging
NM_000059.4:c.7565C>T	1	Pathogenic	High-Conf Pathogenic	Pathogenic	D	D	D	D	M	N	0.89743	deleterious	probably_damaging
NM_000059.4:c.7802A>G	1	Pathogenic	High-Conf Pathogenic	Pathogenic	D	D	D	D	M	N	0.92391	deleterious	probably_damaging
NM_000059.4:c.7805G>C	1	Pathogenic	High-Conf Pathogenic	Pathogenic	D	D	D	D	M	N	0.94525	deleterious	probably_damaging
NM_000059.4:c.7826G>A	0.94	Pathogenic	High-Conf Pathogenic	Pathogenic	D	D	D	D	M	N	0.98414	deleterious	probably_damaging
NM_000059.4:c.7868A>G	1	Pathogenic	High-Conf Pathogenic	Pathogenic	D	D	D	D	M	N	0.97431	deleterious	probably_damaging
NM_000059.4:c.7878G>C	1	Pathogenic	High-Conf Pathogenic	Pathogenic	D	D	D	D	M	D	0.97507	deleterious	probably_damaging
NM_000059.4:c.7879A>T	0.76	Pathogenic	High-Conf Pathogenic	Pathogenic	D	D	D	D	M	N	0.93244	deleterious	possibly_damaging
NM_000059.4:c.7940T>C	1	Pathogenic	High-Conf Pathogenic	Pathogenic	D	D	D	D	M	N	0.99124	deleterious	probably_damaging
NM_000059.4:c.7958T>C	0.99	Pathogenic	High-Conf Pathogenic	Pathogenic	D	D	D	D	M	N	0.98000	deleterious	probably_damaging
NM_000059.4:c.7975A>G	1	Pathogenic	High-Conf Pathogenic	Pathogenic	D	D	D	D	M	N	0.96123	deleterious	probably_damaging
NM_000059.4:c.7976G>A	1	Pathogenic	High-Conf Pathogenic	Pathogenic	D	D	D	D	M	N	0.89607	deleterious	probably_damaging
NM_000059.4:c.7976G>C	0.98	Pathogenic	High-Conf Pathogenic	Pathogenic	D	D	D	D	M	N	0.94862	deleterious	probably_damaging
NM_000059.4:c.7978T>G	0.99	Pathogenic	High-Conf Pathogenic	Pathogenic	D	D	D	D	M	D	0.99376	deleterious	probably_damaging
NM_000059.4:c.7988A>T	0.93	Pathogenic	High-Conf Pathogenic	Pathogenic	D	D	D	D	M	N	0.98376	deleterious	probably_damaging
NM_000059.4:c.7994A>G	1	Pathogenic	High-Conf Pathogenic	Pathogenic	T	D	D	D	M	N	0.93482	deleterious	probably_damaging
NM_000059.4:c.8009C>T	0.94	Pathogenic	High-Conf Pathogenic	Pathogenic	D	D	D	D	H	N	0.95717	deleterious	probably_damaging
NM_000059.4:c.8014A>G	1	Pathogenic	High-Conf Pathogenic	Pathogenic	T	D	D	T	M	N	0.79107	deleterious	benign
NM_000059.4:c.8023A>G	0.82	Pathogenic	High-Conf Pathogenic	Pathogenic	D	D	D	D	M	N	0.96457	deleterious	probably_damaging
NM_000059.4:c.8057T>C	1	Pathogenic	High-Conf Pathogenic	Pathogenic	D	D	D	D	M	N	0.95310	deleterious	probably_damaging
NM_000059.4:c.8063T>C	1	Pathogenic	High-Conf Pathogenic	Pathogenic	D	D	D	D	H	N	0.99571	deleterious	probably_damaging
NM_000059.4:c.8111C>T	1	Pathogenic	High-Conf Pathogenic	Pathogenic	T	D	D	T	M	N	0.79658	tolerated	benign
NM_000059.4:c.8149G>T	1	Pathogenic	High-Conf Pathogenic	Pathogenic	T	D	T	T	M	N	0.80384	tolerated	benign
NM_000059.4:c.8165C>A	0.96	Pathogenic	High-Conf Pathogenic	Pathogenic	D	D	D	D	H	N	0.94449	deleterious	probably_damaging
NM_000059.4:c.8165C>G	0.88	Pathogenic	High-Conf Pathogenic	Pathogenic	D	D	D	D	H	N	0.94373	deleterious	probably_damaging
NM_000059.4:c.8167G>C	0.97	Pathogenic	High-Conf Pathogenic	Pathogenic	D	D	D	D	H	N	0.98414	deleterious	probably_damaging
NM_000059.4:c.8168A>C	1	Pathogenic	High-Conf Pathogenic	Pathogenic	D	D	D	D	H	N	0.98707	deleterious	probably_damaging
NM_000059.4:c.8168A>G	1	Pathogenic	High-Conf Pathogenic	Pathogenic	D	D	D	D	H	N	0.98743	deleterious	probably_damaging
NM_000059.4:c.8168A>T	0.98	Pathogenic	High-Conf Pathogenic	Pathogenic	D	D	D	D	H	D	0.98634	deleterious	probably_damaging
NM_000059.4:c.8177A>G	1	Pathogenic	High-Conf Pathogenic	Pathogenic	D	D	D	D	H	D	0.98265	deleterious	probably_damaging
NM_000059.4:c.8182G>A	0	Benign	High-Conf Benign	Benign	T	T	T	T	N	N	0.75759	tolerated	benign
NM_000059.4:c.8187G>T	0	Benign	High-Conf Benign	Benign	T	T	T	T	M	N	0.75283	deleterious	probably_damaging
NM_000059.4:c.8188G>C	1	Pathogenic	High-Conf Pathogenic	Pathogenic	D	D	D	D	H	N	0.89652	deleterious	probably_damaging
NM_000059.4:c.8243G>A	1	Pathogenic	High-Conf Pathogenic	Pathogenic	D	D	D	D	H	N	0.96345	deleterious	probably_damaging
NM_000059.4:c.8324T>G	1	Pathogenic	High-Conf Pathogenic	Pathogenic	D	T	D	T	L	N	0.73882	tolerated	possibly_damaging
NM_000059.4:c.8351G>A	1	Pathogenic	High-Conf Pathogenic	Pathogenic	D	D	D	D	M	N	0.92225	deleterious	probably_damaging
NM_000059.4:c.8363G>C	0.96	Pathogenic	High-Conf Pathogenic	Pathogenic	D	D	D	D	H	D	0.90946	deleterious	probably_damaging
NM_000059.4:c.8377G>A	1	Pathogenic	High-Conf Pathogenic	Pathogenic	D	D	D	D	H	N	0.97963	deleterious	probably_damaging
NM_000059.4:c.8432A>G	1	Pathogenic	High-Conf Pathogenic	Pathogenic	D	T	D	T	M	N	0.82314	deleterious	probably_damaging
NM_000059.4:c.8503T>C	0	Benign	High-Conf Benign	Benign	T	T	T	T	L	N	0.40690	tolerated	probably_damaging
NM_000059.4:c.8525G>A	0	Benign	High-Conf Benign	Benign	T	D	D	D	M	N	0.95570	deleterious	probably_damaging
NM_000059.4:c.8632G>A	1	Pathogenic	High-Conf Pathogenic	Pathogenic	D	T	T	T	M	N	0.48694	deleterious	benign
NM_000059.4:c.865A>C	0.02	Benign	High-Conf Benign	Benign	T	T	T	T	L	N	0.24844	deleterious	possibly_damaging
NM_000059.4:c.8662C>T	0	Benign	High-Conf Benign	Benign	T	T	T	T	L	N	0.63715	tolerated	possibly_damaging
NM_000059.4:c.8734G>A	0.42	Benign	High-Conf Pathogenic	Benign	T	T	T	T	N	N	0.26960	deleterious	benign
NM_000059.4:c.8764A>G	1	Pathogenic	High-Conf Pathogenic	Pathogenic	D	T	D	D	M	N	0.72785	deleterious	probably_damaging
NM_000059.4:c.8830A>T	0	Benign	High-Conf Benign	Benign	T	T	T	T	M	N	0.58046	deleterious	possibly_damaging
NM_000059.4:c.8851G>A	1	Pathogenic	High-Conf Pathogenic	Pathogenic	T	T	T	T	M	N	0.71167	deleterious	probably_damaging
NM_000059.4:c.8851G>T	0.98	Pathogenic	High-Conf Pathogenic	Pathogenic	D	D	D	D	M	N	0.61305	deleterious	probably_damaging
NM_000059.4:c.8854A>G	1	Pathogenic	High-Conf Pathogenic	Pathogenic	T	T	T	T	N	N	0.62755	tolerated	benign
NM_000059.4:c.8905G>A	0	Benign	High-Conf Benign	Benign	T	T	T	T	M	N	0.61760	tolerated	benign
NM_000059.4:c.891_899delinsGATACTTAG	0.55	Pathogenic	High-Conf Pathogenic	Pathogenic	-	-	-	-	-	-	-	-	-
NM_000059.4:c.8917C>T	0	Benign	High-Conf Benign	Benign	D	D	D	D	M	N	0.85019	deleterious	probably_damaging
NM_000059.4:c.9004G>A	1	Pathogenic	High-Conf Pathogenic	Pathogenic	D	D	D	D	M	N	0.90060	deleterious	probably_damaging
NM_000059.4:c.9038C>T	1	Pathogenic	High-Conf Pathogenic	Pathogenic	T	T	T	T	M	N	0.68590	tolerated	possibly_damaging
NM_000059.4:c.9043A>G	1	Pathogenic	High-Conf Pathogenic	Pathogenic	T	T	T	T	M	N	0.59898	deleterious	benign
NM_000059.4:c.9154C>T	1	Pathogenic	High-Conf Pathogenic	Pathogenic	D	D	D	D	M	N	0.94259	deleterious	probably_damaging
NM_000059.4:c.9175A>G	0.01	Benign	High-Conf Benign	Benign	T	T	T	T	L	N	0.80920	deleterious	benign
NM_000059.4:c.9227G>T	0.9	Pathogenic	High-Conf Pathogenic	Pathogenic	D	D	D	D	M	N	0.96606	deleterious	probably_damaging
NM_000059.4:c.9235G>A	0	Benign	High-Conf Benign	Benign	T	T	T	T	L	N	0.70034	tolerated	benign
NM_000059.4:c.9275A>G	1	Pathogenic	High-Conf Pathogenic	Pathogenic	T	D	D	D	M	D	0.93757	deleterious	probably_damaging
NM_000059.4:c.9285C>A	1	Pathogenic	High-Conf Pathogenic	Pathogenic	D	D	D	D	M	N	0.88724	deleterious	probably_damaging
NM_000059.4:c.9285C>G	0.9	Pathogenic	High-Conf Pathogenic	Pathogenic	D	D	D	D	M	N	0.88724	deleterious	probably_damaging
NM_000059.4:c.9292T>C	1	Pathogenic	High-Conf Pathogenic	Pathogenic	T	T	T	T	N	N	0.74591	tolerated	benign
NM_000059.4:c.9302T>G	1	Pathogenic	High-Conf Pathogenic	Pathogenic	D	D	D	D	M	N	0.87764	deleterious	probably_damaging
NM_000059.4:c.9371A>T	1	Pathogenic	High-Conf Pathogenic	Pathogenic	D	D	D	D	M	D	0.94525	deleterious	probably_damaging
NM_000059.4:c.943T>A	0.02	Benign	High-Conf Benign	Benign	T	T	T	T	L	N	0.45198	tolerated	benign
NM_000059.4:c.9509A>G	1	Pathogenic	High-Conf Pathogenic	Pathogenic	T	T	T	T	L	N	0.81390	tolerated	probably_damaging
NM_000059.4:c.9730G>A	0	Benign	High-Conf Benign	Benign	T	T	T	T	N	N	0.18421	tolerated	benign
NM_000059.4:c.978C>A	0.96	Pathogenic	High-Conf Pathogenic	Pathogenic	T	T	T	T	L	N	0.56216	tolerated	benign
NM_000059.4:c.9875C>T	1	Pathogenic	High-Conf Pathogenic	Pathogenic	T	T	T	T	M	D	0.50893	deleterious	probably_damaging
NM_000179.3:c.1019T>C	0.85	Pathogenic	High-Conf Pathogenic	Pathogenic	T	D	D	T	M	N	0.80683	deleterious	benign
NM_000179.3:c.116G>A	0.14	Benign	High-Conf Benign	Benign	T	T	T	T	N	N	0.41808	tolerated	benign
NM_000179.3:c.1186C>G	0.34	Benign	High-Conf Pathogenic	Benign	T	T	T	T	L	N	0.64234	tolerated	benign
NM_000179.3:c.2398G>C	0.76	Pathogenic	High-Conf Pathogenic	Pathogenic	T	D	T	T	N	N	0.77408	tolerated	benign
NM_000179.3:c.2633T>C	0.73	Pathogenic	High-Conf Pathogenic	Pathogenic	T	T	T	T	L	N	0.40311	tolerated	benign
NM_000179.3:c.3160A>T	0.77	Pathogenic	High-Conf Pathogenic	Pathogenic	T	D	T	T	L	D	0.71326	tolerated	benign
NM_000179.3:c.3217C>T	0.5	Benign	High-Conf Pathogenic	Pathogenic	T	D	T	T	M	N	0.63185	tolerated	benign
NM_000179.3:c.3226C>T	0.69	Pathogenic	High-Conf Pathogenic	Pathogenic	D	D	D	D	M	D	0.95310	deleterious	possibly_damaging
NM_000179.3:c.3400G>C	0.86	Pathogenic	High-Conf Pathogenic	Pathogenic	D	D	D	D	H	D	0.99961	deleterious	probably_damaging
NM_000179.3:c.3725G>A	0.68	Pathogenic	High-Conf Pathogenic	Pathogenic	D	D	D	D	M	D	0.99024	deleterious	probably_damaging
NM_000179.3:c.4001G>A	0.61	Pathogenic	High-Conf Pathogenic	Pathogenic	D	D	D	D	L	N	0.80444	tolerated	possibly_damaging
NM_000179.3:c.431G>T	0.54	Benign	High-Conf Pathogenic	Pathogenic	T	T	T	T	M	N	0.80623	tolerated	probably_damaging
NM_000251.3:c.1076G>C	0.62	Pathogenic	High-Conf Pathogenic	Pathogenic	D	D	D	D	H	D	0.99124	deleterious	probably_damaging
NM_000251.3:c.1255C>A	0.34	Benign	High-Conf Pathogenic	Benign	T	T	T	T	L	N	0.78798	tolerated	benign
NM_000251.3:c.138C>G	0.99	Pathogenic	High-Conf Pathogenic	Pathogenic	D	D	D	D	H	D	0.96717	deleterious	probably_damaging
NM_000251.3:c.1730T>C	0.99	Pathogenic	High-Conf Pathogenic	Pathogenic	T	D	D	D	M	D	0.98265	deleterious	possibly_damaging
NM_000251.3:c.1759G>T	0.88	Pathogenic	High-Conf Pathogenic	Pathogenic	D	D	D	D	M	D	0.96382	deleterious	probably_damaging
NM_000251.3:c.2090G>A	0.94	Pathogenic	High-Conf Pathogenic	Pathogenic	D	D	D	D	H	D	0.95495	deleterious	probably_damaging
NM_000251.3:c.211G>C	0.93	Pathogenic	High-Conf Pathogenic	Pathogenic	D	D	D	D	M	D	0.90639	deleterious	benign
NM_000251.3:c.4G>A	1	Pathogenic	High-Conf Pathogenic	Pathogenic	T	D	D	D	L	N	0.95050	deleterious	probably_damaging
NM_000251.3:c.505A>G	0.92	Pathogenic	High-Conf Pathogenic	Pathogenic	T	T	T	T	N	N	0.72407	tolerated	benign
NM_000251.3:c.815C>T	0.89	Pathogenic	High-Conf Pathogenic	Pathogenic	D	D	D	D	M	D	0.96680	deleterious	benign
NM_000251.3:c.965G>A	0.31	Benign	High-Conf Pathogenic	Benign	T	T	T	D	M	N	0.81796	tolerated	benign
NM_000267.3:c.2509T>A	0.99	Pathogenic	High-Conf Pathogenic	Pathogenic	D	D	D	D	L	D	0.99346	deleterious	probably_damaging
NM_000314.8:c.105_106delGGinsAC	0.84	Pathogenic	High-Conf Pathogenic	Pathogenic	-	-	-	-	-	-	-	-	-
NM_000314.8:c.112C>T	0.92	Pathogenic	High-Conf Pathogenic	Pathogenic	D	D	D	D	M	D	0.99285	deleterious	probably_damaging
NM_000314.8:c.323T>C	0.95	Pathogenic	High-Conf Pathogenic	Pathogenic	D	D	D	D	M	D	0.99091	deleterious	probably_damaging
NM_000314.8:c.367C>T	0.95	Pathogenic	High-Conf Pathogenic	Pathogenic	D	D	D	D	H	D	0.99647	deleterious	probably_damaging
NM_000314.8:c.370T>G	0.98	Pathogenic	High-Conf Pathogenic	Pathogenic	D	D	D	D	H	D	0.99463	deleterious	probably_damaging
NM_000314.8:c.389G>A	0.98	Pathogenic	High-Conf Pathogenic	Pathogenic	D	D	D	D	H	D	0.99783	deleterious	probably_damaging
NM_000314.8:c.389G>C	0.99	Pathogenic	High-Conf Pathogenic	Pathogenic	D	D	D	D	H	D	0.99918	deleterious	probably_damaging
NM_000314.8:c.389G>T	0.96	Pathogenic	High-Conf Pathogenic	Pathogenic	D	D	D	D	H	D	0.99952	deleterious	probably_damaging
NM_000314.8:c.520T>A	0.95	Pathogenic	High-Conf Pathogenic	Pathogenic	D	D	D	D	H	D	0.98920	deleterious	possibly_damaging
NM_000314.8:c.598T>G	0.96	Pathogenic	High-Conf Pathogenic	Pathogenic	D	D	D	T	M	N	0.84645	deleterious	benign
NM_000314.8:c.70G>A	1	Pathogenic	High-Conf Pathogenic	Pathogenic	D	D	D	D	H	D	0.91509	deleterious	benign
NM_000314.8:c.737C>T	0.9	Pathogenic	High-Conf Pathogenic	Pathogenic	D	D	D	D	M	D	0.94373	tolerated	benign
NM_000455.5:c.1062C>G	0.2	Benign	High-Conf Pathogenic	Benign	T	T	T	T	L	N	0.40501	tolerated	benign
NM_000535.7:c.137G>A	0.82	Pathogenic	High-Conf Pathogenic	Pathogenic	D	D	D	D	H	D	0.93873	deleterious	probably_damaging
NM_000535.7:c.137G>T	0.95	Pathogenic	High-Conf Pathogenic	Pathogenic	D	D	D	D	H	D	0.98671	deleterious	probably_damaging
NM_000535.7:c.1688G>T	0.98	Pathogenic	High-Conf Pathogenic	Pathogenic	T	T	T	T	L	N	0.50740	tolerated	benign
NM_000546.6:c.1010G>A	1	Pathogenic	High-Conf Pathogenic	Pathogenic	D	D	D	D	M	N	0.88818	tolerated	possibly_damaging
NM_000546.6:c.1010G>T	1	Pathogenic	High-Conf Pathogenic	Pathogenic	D	D	D	D	M	D	0.92016	deleterious	probably_damaging
NM_000546.6:c.329G>A	0.83	Pathogenic	High-Conf Pathogenic	Pathogenic	T	D	T	D	L	N	0.83666	tolerated	benign
NM_000546.6:c.394A>G	0.96	Pathogenic	High-Conf Pathogenic	Pathogenic	D	D	D	D	M	D	0.99597	deleterious	probably_damaging
NM_000546.6:c.395A>G	0.95	Pathogenic	High-Conf Pathogenic	Pathogenic	D	D	D	D	M	D	0.97507	deleterious	probably_damaging
NM_000546.6:c.403T>G	0.96	Pathogenic	High-Conf Pathogenic	Pathogenic	D	D	D	D	M	D	0.99518	deleterious	probably_damaging
NM_000546.6:c.422G>A	0.94	Pathogenic	High-Conf Pathogenic	Pathogenic	D	D	D	D	M	D	0.97092	deleterious	probably_damaging
NM_000546.6:c.451C>A	0.87	Pathogenic	High-Conf Pathogenic	Pathogenic	D	D	D	D	M	D	0.97621	deleterious	possibly_damaging
NM_000546.6:c.451C>T	0.89	Pathogenic	High-Conf Pathogenic	Pathogenic	D	D	D	D	M	D	0.97130	deleterious	possibly_damaging
NM_000546.6:c.473G>A	0.91	Pathogenic	High-Conf Pathogenic	Pathogenic	D	D	D	D	M	D	0.95124	tolerated	possibly_damaging
NM_000546.6:c.517G>A	0.96	Pathogenic	High-Conf Pathogenic	Pathogenic	D	D	D	D	M	D	0.96903	deleterious	probably_damaging
NM_000546.6:c.517G>T	0.95	Pathogenic	High-Conf Pathogenic	Pathogenic	D	D	D	D	M	D	0.96457	deleterious	possibly_damaging
NM_000546.6:c.518T>C	0.86	Pathogenic	High-Conf Pathogenic	Pathogenic	D	D	D	D	M	D	0.91722	deleterious	probably_damaging
NM_000546.6:c.524G>A	0.92	Pathogenic	High-Conf Pathogenic	Pathogenic	D	D	D	D	M	D	0.98038	tolerated	benign
NM_000546.6:c.527G>A	0.96	Pathogenic	High-Conf Pathogenic	Pathogenic	D	D	D	D	M	D	0.99024	deleterious	probably_damaging
NM_000546.6:c.527G>T	0.94	Pathogenic	High-Conf Pathogenic	Pathogenic	D	D	D	D	M	D	0.99091	deleterious	probably_damaging
NM_000546.6:c.535C>T	0.98	Pathogenic	High-Conf Pathogenic	Pathogenic	D	D	D	D	M	D	0.98989	deleterious	probably_damaging
NM_000546.6:c.537T>G	0.31	Benign	High-Conf Pathogenic	Benign	D	D	D	D	M	D	0.93044	deleterious	probably_damaging
NM_000546.6:c.577C>T	0.96	Pathogenic	High-Conf Pathogenic	Pathogenic	D	D	D	D	M	D	0.96717	deleterious	probably_damaging
NM_000546.6:c.578A>C	0.96	Pathogenic	High-Conf Pathogenic	Pathogenic	D	D	D	D	M	D	0.96086	deleterious	probably_damaging
NM_000546.6:c.578A>G	0.93	Pathogenic	High-Conf Pathogenic	Pathogenic	D	D	D	D	M	D	0.96606	deleterious	probably_damaging
NM_000546.6:c.584T>C	0.93	Pathogenic	High-Conf Pathogenic	Pathogenic	D	D	D	D	M	D	0.95384	deleterious	probably_damaging
NM_000546.6:c.614A>G	0.96	Pathogenic	High-Conf Pathogenic	Pathogenic	D	D	D	D	M	D	0.96198	deleterious	probably_damaging
NM_000546.6:c.638G>A	0.97	Pathogenic	High-Conf Pathogenic	Pathogenic	D	D	D	D	M	D	0.97963	deleterious	probably_damaging
NM_000546.6:c.644G>T	0.95	Pathogenic	High-Conf Pathogenic	Pathogenic	D	D	D	D	M	D	0.97697	deleterious	probably_damaging
NM_000546.6:c.658T>C	0.97	Pathogenic	High-Conf Pathogenic	Pathogenic	D	D	D	D	M	D	0.97545	deleterious	probably_damaging
NM_000546.6:c.659A>G	0.95	Pathogenic	High-Conf Pathogenic	Pathogenic	D	D	D	D	M	D	0.98561	deleterious	probably_damaging
NM_000546.6:c.700T>C	0.91	Pathogenic	High-Conf Pathogenic	Pathogenic	D	D	D	D	M	D	0.96829	deleterious	probably_damaging
NM_000546.6:c.701A>G	0.93	Pathogenic	High-Conf Pathogenic	Pathogenic	D	D	D	D	M	D	0.98886	deleterious	probably_damaging
NM_000546.6:c.711G>A	0.84	Pathogenic	High-Conf Pathogenic	Pathogenic	D	D	D	D	M	D	0.98076	deleterious	probably_damaging
NM_000546.6:c.712T>C	0.93	Pathogenic	High-Conf Pathogenic	Pathogenic	D	D	D	D	M	D	0.99189	deleterious	probably_damaging
NM_000546.6:c.712T>G	0.92	Pathogenic	High-Conf Pathogenic	Pathogenic	D	D	D	D	M	D	0.98634	deleterious	probably_damaging
NM_000546.6:c.713G>A	0.95	Pathogenic	High-Conf Pathogenic	Pathogenic	D	D	D	D	M	D	0.99285	deleterious	probably_damaging
NM_000546.6:c.713G>T	0.95	Pathogenic	High-Conf Pathogenic	Pathogenic	D	D	D	D	M	D	0.99315	deleterious	probably_damaging
NM_000546.6:c.716A>G	0.87	Pathogenic	High-Conf Pathogenic	Pathogenic	D	D	D	D	M	D	0.97092	deleterious	possibly_damaging
NM_000546.6:c.722C>A	0.92	Pathogenic	High-Conf Pathogenic	Pathogenic	D	D	D	D	M	D	0.99376	deleterious	probably_damaging
NM_000546.6:c.722C>T	0.93	Pathogenic	High-Conf Pathogenic	Pathogenic	D	D	D	D	M	D	0.99315	deleterious	probably_damaging
NM_000546.6:c.725G>A	0.97	Pathogenic	High-Conf Pathogenic	Pathogenic	D	D	D	D	M	D	0.99718	deleterious	probably_damaging
NM_000546.6:c.733G>A	0.96	Pathogenic	High-Conf Pathogenic	Pathogenic	D	D	D	D	M	D	0.98955	deleterious	probably_damaging
NM_000546.6:c.733G>T	0.96	Pathogenic	High-Conf Pathogenic	Pathogenic	D	D	D	D	M	D	0.99647	deleterious	probably_damaging
NM_000546.6:c.734G>A	0.93	Pathogenic	High-Conf Pathogenic	Pathogenic	D	D	D	D	M	D	0.99740	deleterious	probably_damaging
NM_000546.6:c.734G>T	0.96	Pathogenic	High-Conf Pathogenic	Pathogenic	D	D	D	D	M	D	0.99695	deleterious	probably_damaging
NM_000546.6:c.743G>A	0.9	Pathogenic	High-Conf Pathogenic	Pathogenic	D	D	D	D	M	D	0.98488	deleterious	probably_damaging
NM_000546.6:c.743G>T	0.93	Pathogenic	High-Conf Pathogenic	Pathogenic	D	D	D	D	M	D	0.99376	deleterious	probably_damaging
NM_000546.6:c.797G>A	0.96	Pathogenic	High-Conf Pathogenic	Pathogenic	D	D	D	D	M	D	0.99718	deleterious	probably_damaging
NM_000546.6:c.809T>C	0.93	Pathogenic	High-Conf Pathogenic	Pathogenic	D	D	D	D	M	D	0.98886	deleterious	probably_damaging
NM_000546.6:c.809T>G	0.92	Pathogenic	High-Conf Pathogenic	Pathogenic	D	D	D	D	M	D	0.98302	deleterious	probably_damaging
NM_000546.6:c.814G>A	0.92	Pathogenic	High-Conf Pathogenic	Pathogenic	D	D	D	D	M	N	0.97469	deleterious	probably_damaging
NM_000546.6:c.817C>A	0.86	Pathogenic	High-Conf Pathogenic	Pathogenic	D	D	D	D	M	D	0.97431	deleterious	probably_damaging
NM_000546.6:c.817C>T	0.92	Pathogenic	High-Conf Pathogenic	Pathogenic	D	D	D	D	M	D	0.97243	deleterious	probably_damaging
NM_000546.6:c.818G>A	0.9	Pathogenic	High-Conf Pathogenic	Pathogenic	D	D	D	D	M	D	0.96012	tolerated	possibly_damaging
NM_000546.6:c.818G>T	0.93	Pathogenic	High-Conf Pathogenic	Pathogenic	D	D	D	D	M	D	0.98000	deleterious	probably_damaging
NM_000546.6:c.824G>A	0.97	Pathogenic	High-Conf Pathogenic	Pathogenic	D	D	D	D	M	D	0.99695	deleterious	probably_damaging
NM_000546.6:c.832C>A	0.92	Pathogenic	High-Conf Pathogenic	Pathogenic	D	D	D	D	M	D	0.99189	deleterious	probably_damaging
NM_000546.6:c.841G>A	0.91	Pathogenic	High-Conf Pathogenic	Pathogenic	D	D	D	D	M	D	0.98815	deleterious	probably_damaging
NM_000546.6:c.842A>G	0.94	Pathogenic	High-Conf Pathogenic	Pathogenic	D	D	D	D	M	D	0.99740	deleterious	probably_damaging
NM_000546.6:c.856G>A	0.95	Pathogenic	High-Conf Pathogenic	Pathogenic	D	D	D	D	M	D	0.99024	deleterious	probably_damaging
NM_000546.6:c.869G>A	0.78	Pathogenic	High-Conf Pathogenic	Pathogenic	T	D	T	D	L	N	0.83221	tolerated	benign
NM_000546.6:c.892G>A	0.85	Pathogenic	High-Conf Pathogenic	Pathogenic	T	D	T	D	L	N	0.60256	tolerated	benign
NM_001018115.3:c.1214A>G	0	Benign	High-Conf Benign	Benign	T	T	T	T	L	N	0.07628	tolerated	benign
NM_001018115.3:c.1367T>G	0	Benign	High-Conf Benign	Benign	T	T	T	T	M	N	0.54001	tolerated	probably_damaging
NM_001018115.3:c.1868A>C	0	Benign	High-Conf Benign	Benign	T	T	T	T	M	D	0.41808	deleterious	possibly_damaging
NM_001018115.3:c.2141C>T	0	Benign	High-Conf Benign	Benign	T	T	T	T	N	N	0.06252	tolerated	benign
NM_001228.4:c.904G>C	0.23	Benign	High-Conf Pathogenic	Benign	T	T	T	T	-	N	0.00003	tolerated	benign
NM_001372051.1:c.853G>C	0.23	Benign	High-Conf Pathogenic	Benign	T	T	T	T	-	N	0.00003	tolerated	benign
NM_002834.5:c.774G>T	0.86	Pathogenic	High-Conf Pathogenic	Pathogenic	D	D	D	D	L	N	0.83555	tolerated	benign
NM_004360.5:c.1018A>G	0.27	Benign	High-Conf Pathogenic	Benign	T	T	T	T	L	N	0.60725	tolerated	benign
NM_004360.5:c.1057G>A	0.8	Pathogenic	High-Conf Pathogenic	Pathogenic	T	T	T	T	N	N	0.19353	tolerated	benign
NM_004360.5:c.1225T>C	0.88	Pathogenic	High-Conf Pathogenic	Pathogenic	D	T	D	T	H	D	0.81623	deleterious	probably_damaging
NM_004360.5:c.1409C>T	0.01	Benign	High-Conf Benign	Benign	D	T	D	T	M	D	0.78236	deleterious	probably_damaging
NM_004360.5:c.1493A>C	0.98	Pathogenic	High-Conf Pathogenic	Pathogenic	D	T	D	T	M	D	0.78361	tolerated	possibly_damaging
NM_004360.5:c.1703C>G	0.97	Pathogenic	High-Conf Pathogenic	Pathogenic	D	T	D	T	L	D	0.47225	tolerated	probably_damaging
NM_004360.5:c.1711G>A	0.9	Pathogenic	High-Conf Pathogenic	Pathogenic	D	D	D	D	M	D	0.76560	deleterious	probably_damaging
NM_004360.5:c.1849G>A	0.95	Pathogenic	High-Conf Pathogenic	Pathogenic	T	T	T	T	L	N	0.25114	tolerated	benign
NM_004360.5:c.188G>A	0.21	Benign	High-Conf Pathogenic	Benign	T	T	T	T	L	N	0.14866	tolerated	benign
NM_004360.5:c.1901C>T	0.97	Pathogenic	High-Conf Pathogenic	Pathogenic	D	T	T	T	L	N	0.31580	tolerated	benign
NM_004360.5:c.2131C>G	1	Pathogenic	High-Conf Pathogenic	Pathogenic	T	T	T	T	M	N	0.05242	tolerated	possibly_damaging
NM_004360.5:c.2329G>A	1	Pathogenic	High-Conf Pathogenic	Pathogenic	D	D	D	T	M	D	0.72255	deleterious	probably_damaging
NM_004360.5:c.2343A>T	1	Pathogenic	High-Conf Pathogenic	Pathogenic	T	T	D	T	N	N	0.49493	tolerated	benign
NM_004360.5:c.2413G>A	1	Pathogenic	High-Conf Pathogenic	Pathogenic	T	D	T	T	L	D	0.69108	deleterious	probably_damaging
NM_004360.5:c.2494G>A	1	Pathogenic	High-Conf Pathogenic	Pathogenic	T	D	T	D	M	N	0.90903	deleterious	probably_damaging
NM_004360.5:c.2512A>G	1	Pathogenic	High-Conf Pathogenic	Pathogenic	T	T	T	T	N	N	0.53571	tolerated	benign
NM_004360.5:c.2635G>A	0	Benign	High-Conf Benign	Benign	D	T	D	T	M	D	0.68415	deleterious	probably_damaging
NM_004360.5:c.304G>A	0.25	Benign	High-Conf Pathogenic	Benign	T	T	T	T	L	N	0.56082	tolerated	benign
NM_004360.5:c.546A>C	0.81	Pathogenic	High-Conf Pathogenic	Pathogenic	T	T	T	T	M	N	0.07282	tolerated	benign
NM_004360.5:c.670C>T	0.18	Benign	High-Conf Benign	Benign	T	T	T	T	L	D	0.49335	deleterious	possibly_damaging
NM_004360.5:c.715G>A	0.86	Pathogenic	High-Conf Pathogenic	Pathogenic	D	T	D	T	M	D	0.75420	deleterious	probably_damaging
NM_004448.4:c.1963A>G	0.36	Benign	High-Conf Pathogenic	Pathogenic	T	T	T	T	L	N	0.49651	tolerated	benign
NM_004448.4:c.2606T>G	0.97	Pathogenic	High-Conf Pathogenic	Pathogenic	D	D	D	D	L	D	0.96979	deleterious	probably_damaging
NM_004448.4:c.428G>A	0.12	Benign	High-Conf Benign	Benign	T	T	T	T	L	N	0.68764	tolerated	benign
NM_007194.4:c.1169A>C	0.97	Pathogenic	High-Conf Pathogenic	Pathogenic	D	D	D	D	-	D	0.96086	deleterious	probably_damaging
NM_007194.4:c.1180G>A	0.94	Pathogenic	High-Conf Pathogenic	Pathogenic	D	D	D	D	-	D	0.95865	deleterious	probably_damaging
NM_007194.4:c.1561C>T	0	Benign	High-Conf Benign	Benign	D	T	T	T	-	D	0.49015	deleterious	probably_damaging
NM_007194.4:c.433C>T	0.34	Benign	High-Conf Pathogenic	Benign	D	D	D	D	-	D	0.93912	deleterious	probably_damaging
NM_007294.4:c.1001C>A	0.01	Benign	High-Conf Benign	Benign	D	D	D	T	H	D	0.71717	deleterious	possibly_damaging
NM_007294.4:c.1001C>T	0.02	Benign	High-Conf Benign	Benign	T	D	D	T	M	D	0.75078	tolerated	benign
NM_007294.4:c.115T>C	0.89	Pathogenic	High-Conf Pathogenic	Pathogenic	D	D	D	D	H	N	0.98488	deleterious	probably_damaging
NM_007294.4:c.115T>G	0.87	Pathogenic	High-Conf Pathogenic	Pathogenic	D	D	D	D	H	N	0.98707	deleterious	probably_damaging
NM_007294.4:c.116G>A	0.93	Pathogenic	High-Conf Pathogenic	Pathogenic	D	D	D	D	H	N	0.98414	deleterious	probably_damaging
NM_007294.4:c.116G>T	0.88	Pathogenic	High-Conf Pathogenic	Pathogenic	D	D	D	D	H	N	0.98743	deleterious	probably_damaging
NM_007294.4:c.121C>T	0.79	Pathogenic	High-Conf Pathogenic	Pathogenic	D	D	D	D	H	N	0.97281	deleterious	probably_damaging
NM_007294.4:c.1233T>G	0.02	Benign	High-Conf Benign	Benign	T	T	T	T	N	N	0.86166	tolerated	benign
NM_007294.4:c.131G>A	0.92	Pathogenic	High-Conf Pathogenic	Pathogenic	D	D	D	D	H	N	0.95458	deleterious	possibly_damaging
NM_007294.4:c.131G>T	0.91	Pathogenic	High-Conf Pathogenic	Pathogenic	D	D	D	D	H	N	0.98451	deleterious	probably_damaging
NM_007294.4:c.139T>C	0.78	Pathogenic	High-Conf Pathogenic	Pathogenic	D	D	D	D	H	N	0.98634	deleterious	probably_damaging
NM_007294.4:c.140G>A	0.88	Pathogenic	High-Conf Pathogenic	Pathogenic	D	D	D	D	H	N	0.97925	deleterious	probably_damaging
NM_007294.4:c.140G>T	0.88	Pathogenic	High-Conf Pathogenic	Pathogenic	D	D	D	D	H	N	0.97849	deleterious	probably_damaging
NM_007294.4:c.1723G>A	1	Pathogenic	High-Conf Pathogenic	Pathogenic	D	D	D	D	M	D	0.84966	tolerated	benign
NM_007294.4:c.1789G>A	0.98	Pathogenic	High-Conf Pathogenic	Pathogenic	T	D	D	D	M	D	0.86012	tolerated	possibly_damaging
NM_007294.4:c.181T>C	0.83	Pathogenic	High-Conf Pathogenic	Pathogenic	D	D	D	D	H	N	0.99253	deleterious	probably_damaging
NM_007294.4:c.181T>G	0.87	Pathogenic	High-Conf Pathogenic	Pathogenic	D	D	D	D	H	N	0.98989	deleterious	probably_damaging
NM_007294.4:c.190T>C	0.9	Pathogenic	High-Conf Pathogenic	Pathogenic	D	D	D	D	H	N	0.98634	deleterious	probably_damaging
NM_007294.4:c.190T>G	0.8	Pathogenic	High-Conf Pathogenic	Pathogenic	D	D	D	D	H	N	0.98955	deleterious	probably_damaging
NM_007294.4:c.1960A>G	0.87	Pathogenic	High-Conf Pathogenic	Pathogenic	T	T	D	T	N	N	0.78110	tolerated	benign
NM_007294.4:c.2077G>A	0.01	Benign	High-Conf Benign	Benign	T	T	T	T	N	N	0.34466	deleterious	benign
NM_007294.4:c.2083G>T	1	Pathogenic	High-Conf Pathogenic	Pathogenic	D	D	D	T	M	D	0.77149	deleterious	possibly_damaging
NM_007294.4:c.212G>A	0.87	Pathogenic	High-Conf Pathogenic	Pathogenic	D	D	D	D	M	N	0.90815	deleterious	probably_damaging
NM_007294.4:c.212G>T	0.87	Pathogenic	High-Conf Pathogenic	Pathogenic	D	D	D	D	M	N	0.92680	deleterious	probably_damaging
NM_007294.4:c.2351C>T	0.98	Pathogenic	High-Conf Pathogenic	Pathogenic	D	D	T	D	M	D	0.85804	deleterious	probably_damaging
NM_007294.4:c.2675T>C	0.97	Pathogenic	High-Conf Pathogenic	Pathogenic	T	T	T	T	L	D	0.77665	tolerated	benign
NM_007294.4:c.2773A>C	0.98	Pathogenic	High-Conf Pathogenic	Pathogenic	T	T	T	T	L	N	0.66024	deleterious	benign
NM_007294.4:c.3113A>G	1	Pathogenic	High-Conf Pathogenic	Pathogenic	T	T	T	T	M	D	0.52403	tolerated	benign
NM_007294.4:c.3327A>C	0	Benign	High-Conf Benign	Benign	T	D	D	T	M	D	0.68150	deleterious	possibly_damaging
NM_007294.4:c.346G>A	0.94	Pathogenic	High-Conf Pathogenic	Pathogenic	D	D	D	D	M	N	0.89052	deleterious	possibly_damaging
NM_007294.4:c.3640G>A	0.97	Pathogenic	High-Conf Pathogenic	Pathogenic	T	D	D	D	M	D	0.81969	deleterious	probably_damaging
NM_007294.4:c.3708T>G	0	Benign	High-Conf Benign	Benign	T	T	T	T	L	N	0.68851	tolerated	benign
NM_007294.4:c.3748G>A	0.98	Pathogenic	High-Conf Pathogenic	Pathogenic	T	T	T	T	L	N	0.67791	tolerated	benign
NM_007294.4:c.4081A>C	0.01	Benign	High-Conf Benign	Benign	T	T	T	T	N	N	0.70445	tolerated	benign
NM_007294.4:c.427G>A	0.88	Pathogenic	High-Conf Pathogenic	Pathogenic	T	D	T	D	L	N	0.79414	tolerated	benign
NM_007294.4:c.4484G>A	0.93	Pathogenic	High-Conf Pathogenic	Pathogenic	D	D	D	D	-	-	0.86573	deleterious	possibly_damaging
NM_007294.4:c.4484G>T	1	Pathogenic	High-Conf Pathogenic	Pathogenic	D	D	D	D	-	-	0.89238	deleterious	probably_damaging
NM_007294.4:c.4636G>A	0	Benign	High-Conf Benign	Benign	T	T	T	T	-	-	0.60137	tolerated	benign
NM_007294.4:c.4636G>T	0	Benign	High-Conf Benign	Benign	T	D	T	T	-	-	0.83444	deleterious	benign
NM_007294.4:c.5066T>C	0.59	Pathogenic	High-Conf Pathogenic	Pathogenic	D	D	D	D	-	-	0.84268	deleterious	probably_damaging
NM_007294.4:c.5072C>A	1	Pathogenic	High-Conf Pathogenic	Pathogenic	D	D	D	D	-	-	0.94066	deleterious	possibly_damaging
NM_007294.4:c.5072C>T	1	Pathogenic	High-Conf Pathogenic	Pathogenic	D	D	D	D	-	-	0.90418	deleterious	probably_damaging
NM_007294.4:c.5074G>A	0.99	Pathogenic	High-Conf Pathogenic	Pathogenic	D	D	D	D	-	-	0.75827	deleterious	benign
NM_007294.4:c.5074G>T	0.92	Pathogenic	High-Conf Pathogenic	Pathogenic	D	D	D	D	-	-	0.95421	deleterious	probably_damaging
NM_007294.4:c.5080G>A	0.98	Pathogenic	High-Conf Pathogenic	Pathogenic	D	D	D	D	-	-	0.81214	deleterious	probably_damaging
NM_007294.4:c.508C>T	0.39	Benign	High-Conf Pathogenic	Benign	T	D	T	T	N	N	0.77084	deleterious	benign
NM_007294.4:c.5095C>T	0	Benign	High-Conf Benign	Benign	D	D	D	D	-	-	0.94105	deleterious	probably_damaging
NM_007294.4:c.5096G>T	1	Pathogenic	High-Conf Pathogenic	Pathogenic	D	D	D	D	-	-	0.95087	deleterious	probably_damaging
NM_007294.4:c.5123C>T	1	Pathogenic	High-Conf Pathogenic	Pathogenic	D	D	D	D	-	-	0.93004	deleterious	probably_damaging
NM_007294.4:c.5153G>T	1	Pathogenic	High-Conf Pathogenic	Pathogenic	D	D	D	D	-	-	0.98451	deleterious	probably_damaging
NM_007294.4:c.5154G>T	0.94	Pathogenic	High-Conf Pathogenic	Pathogenic	D	D	D	D	-	-	0.98598	deleterious	probably_damaging
NM_007294.4:c.5207T>C	1	Pathogenic	High-Conf Pathogenic	Pathogenic	D	D	D	D	-	-	0.94487	deleterious	probably_damaging
NM_007294.4:c.5207T>G	0.74	Pathogenic	High-Conf Pathogenic	Pathogenic	D	D	D	D	-	-	0.95643	deleterious	probably_damaging
NM_007294.4:c.5212G>A	0.9	Pathogenic	High-Conf Pathogenic	Pathogenic	D	D	D	D	-	-	0.91890	deleterious	probably_damaging
NM_007294.4:c.5242G>A	0.91	Pathogenic	High-Conf Pathogenic	Pathogenic	D	D	D	D	-	-	0.90772	deleterious	probably_damaging
NM_007294.4:c.5282T>C	0.95	Pathogenic	High-Conf Pathogenic	Pathogenic	D	D	D	D	-	-	0.96160	deleterious	probably_damaging
NM_007294.4:c.5282T>G	0.96	Pathogenic	High-Conf Pathogenic	Pathogenic	D	D	D	D	-	-	0.95199	deleterious	probably_damaging
NM_007294.4:c.5363G>T	1	Pathogenic	High-Conf Pathogenic	Pathogenic	D	D	D	D	-	-	0.95570	deleterious	probably_damaging
NM_007294.4:c.5365G>T	1	Pathogenic	High-Conf Pathogenic	Pathogenic	D	D	D	D	-	-	0.90683	deleterious	probably_damaging
NM_007294.4:c.5390C>T	0.99	Pathogenic	High-Conf Pathogenic	Pathogenic	T	T	T	T	-	N	0.77729	tolerated	benign
NM_007294.4:c.53T>G	0.74	Pathogenic	High-Conf Pathogenic	Pathogenic	D	D	D	D	L	N	0.93639	deleterious	probably_damaging
NM_007294.4:c.5506G>A	0.98	Pathogenic	High-Conf Pathogenic	Pathogenic	D	D	D	D	-	-	0.82825	deleterious	probably_damaging
NM_007294.4:c.5509T>C	0.82	Pathogenic	High-Conf Pathogenic	Pathogenic	D	D	D	D	-	-	0.97205	deleterious	probably_damaging
NM_007294.4:c.5509T>G	0.89	Pathogenic	High-Conf Pathogenic	Pathogenic	D	D	D	D	-	-	0.96755	deleterious	probably_damaging
NM_007294.4:c.5511G>T	0.93	Pathogenic	High-Conf Pathogenic	Pathogenic	D	D	D	D	-	-	0.95791	deleterious	probably_damaging
NM_007294.4:c.70T>G	0.89	Pathogenic	High-Conf Pathogenic	Pathogenic	D	D	D	D	H	N	0.98955	deleterious	probably_damaging
NM_007294.4:c.80G>A	0.8	Pathogenic	High-Conf Pathogenic	Pathogenic	D	D	D	D	H	N	0.99157	deleterious	probably_damaging
NM_007294.4:c.80G>T	0.68	Pathogenic	High-Conf Pathogenic	Pathogenic	D	D	D	D	H	N	0.99285	deleterious	probably_damaging
NM_007294.4:c.891G>A	0.02	Benign	High-Conf Benign	Benign	D	D	D	D	M	D	0.83721	tolerated	benign
NM_007294.4:c.891G>T	0.09	Benign	High-Conf Benign	Benign	D	T	D	T	M	D	0.83610	tolerated	benign
NM_058216.3:c.1097G>A	0.73	Pathogenic	High-Conf Pathogenic	Pathogenic	T	T	D	T	M	N	0.51046	deleterious_low_confidence	possibly_damaging
NM_058216.3:c.374G>T	0.87	Pathogenic	High-Conf Pathogenic	Pathogenic	D	D	D	D	H	D	0.98339	deleterious	probably_damaging
NM_058216.3:c.376G>A	0.13	Benign	High-Conf Benign	Benign	T	T	T	T	M	N	0.28969	tolerated	benign
NM_058216.3:c.404G>A	0.86	Pathogenic	High-Conf Pathogenic	Pathogenic	D	T	D	T	H	D	0.91208	deleterious	probably_damaging
NM_058216.3:c.404G>C	0.73	Pathogenic	High-Conf Pathogenic	Pathogenic	D	T	D	T	L	D	0.73954	tolerated	possibly_damaging
NM_058216.3:c.414G>C	0.88	Pathogenic	High-Conf Pathogenic	Pathogenic	D	T	D	T	H	D	0.83666	deleterious	probably_damaging
NM_058216.3:c.656T>C	0.89	Pathogenic	High-Conf Pathogenic	Pathogenic	D	D	D	D	M	D	0.84484	deleterious	probably_damaging
NM_058216.3:c.773G>A	0.85	Pathogenic	High-Conf Pathogenic	Pathogenic	D	D	D	D	H	D	0.78047	deleterious	probably_damaging
NM_058216.3:c.859A>G	0.2	Benign	High-Conf Pathogenic	Benign	T	T	T	T	M	D	0.38376	deleterious	probably_damaging
NM_058216.3:c.934C>T	0.81	Pathogenic	High-Conf Pathogenic	Pathogenic	D	D	D	D	H	D	0.88912	deleterious	probably_damaging
NM_133509.5:c.1121T>C	0.08	Benign	High-Conf Benign	Benign	T	T	T	T	L	N	0.35946	-	possibly_damaging
NM_139076.3:c.1042G>A	0.15	Benign	High-Conf Benign	Benign	T	T	T	T	-	N	0.38573	tolerated	benign
